# Supplementary material for: Combination of Wnt/β-Catenin Targets S100A4 and DKK1 Improves Prognosis of Human Colorectal Cancer
Source: Cancers (Basel). 2021 Dec 22;14(1):37. doi: 10.3390/cancers14010037 (PMC8750436; doi:10.3390/cancers14010037)
Supplement: Supplementary file 1 [file cancers-14-00037-s001.zip]

Archive with 1 entries (1 files):
- cancers-1432557-supplementary.pdf
